# Supplementary material for: RNAStructuromeDB: A genome-wide database for RNA structural inference
Source: Sci Rep. 2017 Dec 8;7:17269. doi: 10.1038/s41598-017-17510-y (PMC5722888; doi:10.1038/s41598-017-17510-y)
Supplement: Supplementary file 2 — Supplementary Table [file 41598_2017_17510_MOESM2_ESM.xlsx]

## Sheet: Sheet1
track type=bedGraph name="2826048" description="Z-Scores - GRCh38 - Reverse Strand"							chr9:129,943,401-129,944,040 (reverse strand)
	i	j	z-score
chr9	129943361	129943480	-3.37
chr9	129943401	129943520	-2.35		z-score mean =	-1.33007
chr9	129943441	129943560	-1.69
chr9	129943481	129943600	-1.87
chr9	129943521	129943640	-0.99
chr9	129943561	129943680	0.655
chr9	129943601	129943720	-0.79
chr9	129943641	129943760	-4.98
chr9	129943681	129943800	0.054		entire sequence =	CUUGUGUGAAGAUCAUCAGAACGAUAGCAGGUUUUUUUUUUUUUUUUUGAGAUGGAGUCUCGCUCUGUCGCCCAGGCUGGAGUGCAGUGGUGCAGUCUUGGCUCACUGCAAGCUCUGCUUCCCAGGUUCACGCCACUCUCCUGCCUCAGCCUCCCUAGUAGCUGGGGAUACAGGCCCCCGAUACCACGCCCGGCUAAUUUUUUUGUAUUUUUAGUAGAGACAGGGUUUCACCGUCUUAGCCAGGAUGUUCUCGAUCUCCUGACCUCGUGAUCCUCCCACCUCAGCCUCCCAAAGUGCUGGGAUUACAGGCGUCAGCUACCGUGCCCGACCACAAUAGCAGUUUAAAAGCAAUUAGGCCGGGCGCAGUGGCUCAUGCCUGUAAUCCCAGCACUUUAGGCU…
chr9	129943721	129943840	-0.87		entire folding structure =	...(((((.(((.(((((....(((.((...(((((((((((((((((((((((((.(...(((((((.(((((((((((((((((((((((..(((((((((((((((((.((.((((((((((.((((.((...(((((((((((((((((((.(((((((((((.((((((.......(((((.((((((((((((((..(((((((((((((((((...((((((.((((.(((((((((.((.((((((.(((((((((((((((((..(((((((((((((...((((((((((((((((((((((.((((((.(((((((.((..(((.((.........)).))).)).))))))).)))))).)))))))))))))))))))))))))))…
chr9	129943761	129943880	-0.24
chr9	129943801	129943920	-0.17
chr9	129943841	129943960	-0.24
chr9	129943881	129944000	-2.2
chr9	129943921	129944040	-0.9
track type=bedGraph name="2826048" description="Z-Scores - GRCh38 - Reverse Strand"							chr9:129,887,161-130,043,200 (reverse strand)
	i	j	Z-score
chr9	129887081	129887200	-1.75		z-score mean =	-0.818873
chr9	129887121	129887240	-1.82
chr9	129887161	129887280	-1.47
chr9	129887201	129887320	-0.78
chr9	129887241	129887360	-1.25
chr9	129887281	129887400	1.123
chr9	129887321	129887440	1.506
chr9	129887361	129887480	0.223
chr9	129887401	129887520	1.55
chr9	129887441	129887560	0.199
chr9	129887481	129887600	1.059
chr9	129887521	129887640	0.517
chr9	129887561	129887680	-1.28
chr9	129887601	129887720	-1.57
chr9	129887641	129887760	0.496
chr9	129887681	129887800	0.151
chr9	129887721	129887840	0.678
chr9	129887761	129887880	2.947
chr9	129887801	129887920	1.655
chr9	129887841	129887960	0.511
chr9	129887881	129888000	-0.1
chr9	129887921	129888040	0.215
chr9	129887961	129888080	1.144
chr9	129888001	129888120	2.121
chr9	129888041	129888160	1.828
chr9	129888081	129888200	1.175
chr9	129888121	129888240	-0.31
chr9	129888161	129888280	-0.61
chr9	129888201	129888320	0.132
chr9	129888241	129888360	-0.93
chr9	129888281	129888400	-0.43
chr9	129888321	129888440	-1.51
chr9	129888361	129888480	-0.88
chr9	129888401	129888520	-1.24
chr9	129888441	129888560	0.425
chr9	129888481	129888600	-0.14
chr9	129888521	129888640	0.277
chr9	129888561	129888680	-0.04
chr9	129888601	129888720	1.084
chr9	129888641	129888760	0.893
chr9	129888681	129888800	0.215
chr9	129888721	129888840	-1.31
chr9	129888761	129888880	-1.94
chr9	129888801	129888920	-0.93
chr9	129888841	129888960	0.947
chr9	129888881	129889000	0.087
chr9	129888921	129889040	1.662
chr9	129888961	129889080	0.895
chr9	129889001	129889120	-0.12
chr9	129889041	129889160	1.01
chr9	129889081	129889200	1.481
chr9	129889121	129889240	0.314
chr9	129889161	129889280	-0.45
chr9	129889201	129889320	0.753
chr9	129889241	129889360	-1.31
chr9	129889281	129889400	-2.45
chr9	129889321	129889440	-1.15
chr9	129889361	129889480	-1
chr9	129889401	129889520	0.68
chr9	129889441	129889560	-0.06
chr9	129889481	129889600	-0.55
chr9	129889521	129889640	-0.13
chr9	129889561	129889680	-0.86
chr9	129889601	129889720	0.229
chr9	129889641	129889760	0.607
chr9	129889681	129889800	1.187
chr9	129889721	129889840	-1.28
chr9	129889761	129889880	0.48
chr9	129889801	129889920	1.332
chr9	129889841	129889960	0.976
chr9	129889881	129890000	0.051
chr9	129889921	129890040	-0.1
chr9	129889961	129890080	-0.12
chr9	129890001	129890120	-1.85
chr9	129890041	129890160	-0.39
chr9	129890081	129890200	1.025
chr9	129890121	129890240	-0.91
chr9	129890161	129890280	-0.38
chr9	129890201	129890320	-0.18
chr9	129890241	129890360	0.094
chr9	129890281	129890400	-0.32
chr9	129890321	129890440	-0.03
chr9	129890361	129890480	-1.76
chr9	129890401	129890520	-1.18
chr9	129890441	129890560	-0.37
chr9	129890481	129890600	-2.4
chr9	129890521	129890640	-0.66
chr9	129890561	129890680	-2.34
chr9	129890601	129890720	-0.04
chr9	129890641	129890760	0.795
chr9	129890681	129890800	1.181
chr9	129890721	129890840	-0.35
chr9	129890761	129890880	-1.93
chr9	129890801	129890920	-1.89
chr9	129890841	129890960	-1.27
chr9	129890881	129891000	-0.44
chr9	129890921	129891040	-1.2
chr9	129890961	129891080	-0.8
chr9	129891001	129891120	-2.01
chr9	129891041	129891160	-2.98
chr9	129891081	129891200	-2.52
chr9	129891121	129891240	-2.09
chr9	129891161	129891280	-0.56
chr9	129891201	129891320	0.231
chr9	129891241	129891360	-1.63
chr9	129891281	129891400	-0.69
chr9	129891321	129891440	-0.54
chr9	129891361	129891480	-1.04
chr9	129891401	129891520	0.297
chr9	129891441	129891560	-1.47
chr9	129891481	129891600	0.052
chr9	129891521	129891640	0.229
chr9	129891561	129891680	-0.82
chr9	129891601	129891720	-1.37
chr9	129891641	129891760	0.27
chr9	129891681	129891800	0.411
chr9	129891721	129891840	0.45
chr9	129891761	129891880	0
chr9	129891801	129891920	1.203
chr9	129891841	129891960	1.066
chr9	129891881	129892000	0.894
chr9	129891921	129892040	-1.42
chr9	129891961	129892080	-1.91
chr9	129892001	129892120	-1.81
chr9	129892041	129892160	-0.9
chr9	129892081	129892200	1.108
chr9	129892121	129892240	0.294
chr9	129892161	129892280	1.246
chr9	129892201	129892320	1.994
chr9	129892241	129892360	-0.03
chr9	129892281	129892400	2.516
chr9	129892321	129892440	3.403
chr9	129892361	129892480	2.803
chr9	129892401	129892520	1.298
chr9	129892441	129892560	-0.48
chr9	129892481	129892600	-2.45
chr9	129892521	129892640	-1.09
chr9	129892561	129892680	-0.64
chr9	129892601	129892720	-0.4
chr9	129892641	129892760	-0.83
chr9	129892681	129892800	-1.7
chr9	129892721	129892840	0.961
chr9	129892761	129892880	0.847
chr9	129892801	129892920	0.22
chr9	129892841	129892960	0.328
chr9	129892881	129893000	1.404
chr9	129892921	129893040	0.037
chr9	129892961	129893080	-0.24
chr9	129893001	129893120	-0.33
chr9	129893041	129893160	0.536
chr9	129893081	129893200	0.339
chr9	129893121	129893240	0.28
chr9	129893161	129893280	1.001
chr9	129893201	129893320	-1.45
chr9	129893241	129893360	-0.41
chr9	129893281	129893400	-1.43
chr9	129893321	129893440	-0.33
chr9	129893361	129893480	-0.74
chr9	129893401	129893520	-0.72
chr9	129893441	129893560	-1.09
chr9	129893481	129893600	-0.08
chr9	129893521	129893640	-1.7
chr9	129893561	129893680	-2.88
chr9	129893601	129893720	-2.84
chr9	129893641	129893760	-0.01
chr9	129893681	129893800	-0.25
chr9	129893721	129893840	-0.24
chr9	129893761	129893880	-1.7
chr9	129893801	129893920	-2.38
chr9	129893841	129893960	-2.44
chr9	129893881	129894000	-1.29
chr9	129893921	129894040	-1.99
chr9	129893961	129894080	-0.43
chr9	129894001	129894120	-1.4
chr9	129894041	129894160	-1.85
chr9	129894081	129894200	-0.62
chr9	129894121	129894240	-0.49
chr9	129894161	129894280	-2.19
chr9	129894201	129894320	-1.24
chr9	129894241	129894360	-1.37
chr9	129894281	129894400	-0.4
chr9	129894321	129894440	-0.61
chr9	129894361	129894480	-0.91
chr9	129894401	129894520	1.57
chr9	129894441	129894560	0.945
chr9	129894481	129894600	-0.15
chr9	129894521	129894640	-2.15
chr9	129894561	129894680	0.003
chr9	129894601	129894720	0.112
chr9	129894641	129894760	0.138
chr9	129894681	129894800	0.246
chr9	129894721	129894840	0.706
chr9	129894761	129894880	-1.02
chr9	129894801	129894920	-1.53
chr9	129894841	129894960	-1.59
chr9	129894881	129895000	-0.89
chr9	129894921	129895040	0.424
chr9	129894961	129895080	1.01
chr9	129895001	129895120	0.048
chr9	129895041	129895160	0.816
chr9	129895081	129895200	-2.06
chr9	129895121	129895240	0.271
chr9	129895161	129895280	0.892
chr9	129895201	129895320	1.475
chr9	129895241	129895360	0.723
chr9	129895281	129895400	-1.69
chr9	129895321	129895440	-1.37
chr9	129895361	129895480	-0.24
chr9	129895401	129895520	0.342
chr9	129895441	129895560	-0.4
chr9	129895481	129895600	-2.18
chr9	129895521	129895640	-1.42
chr9	129895561	129895680	0.563
chr9	129895601	129895720	0.175
chr9	129895641	129895760	-0.54
chr9	129895681	129895800	-1.16
chr9	129895721	129895840	-1.93
chr9	129895761	129895880	-2.07
chr9	129895801	129895920	-1.79
chr9	129895841	129895960	-0.33
chr9	129895881	129896000	-0.53
chr9	129895921	129896040	0.437
chr9	129895961	129896080	1.617
chr9	129896001	129896120	1.662
chr9	129896041	129896160	0.478
chr9	129896081	129896200	0.042
chr9	129896121	129896240	-0.78
chr9	129896161	129896280	-1.49
chr9	129896201	129896320	0.674
chr9	129896241	129896360	0.362
chr9	129896281	129896400	0.275
chr9	129896321	129896440	0.156
chr9	129896361	129896480	-1.89
chr9	129896401	129896520	-1.11
chr9	129896441	129896560	-2.25
chr9	129896481	129896600	-1.01
chr9	129896521	129896640	-3.03
chr9	129896561	129896680	-3.27
chr9	129896601	129896720	-2.82
chr9	129896641	129896760	-2.91
chr9	129896681	129896800	-1.5
chr9	129896721	129896840	-0.55
chr9	129896761	129896880	-2.73
chr9	129896801	129896920	-3.28
chr9	129896841	129896960	-0.75
chr9	129896881	129897000	-1.25
chr9	129896921	129897040	0.763
chr9	129896961	129897080	-0.42
chr9	129897001	129897120	0.225
chr9	129897041	129897160	0.398
chr9	129897081	129897200	-0.7
chr9	129897121	129897240	-0.23
chr9	129897161	129897280	-2.54
chr9	129897201	129897320	-0.15
chr9	129897241	129897360	-1.69
chr9	129897281	129897400	-1.67
chr9	129897321	129897440	1.086
chr9	129897361	129897480	1.12
chr9	129897401	129897520	-0.79
chr9	129897441	129897560	-0.39
chr9	129897481	129897600	0.99
chr9	129897521	129897640	1.058
chr9	129897561	129897680	0.132
chr9	129897601	129897720	-0.56
chr9	129897641	129897760	-0.29
chr9	129897681	129897800	-0.42
chr9	129897721	129897840	0.018
chr9	129897761	129897880	-0.03
chr9	129897801	129897920	-1.57
chr9	129897841	129897960	-1.02
chr9	129897881	129898000	-0.89
chr9	129897921	129898040	-0.83
chr9	129897961	129898080	-2.46
chr9	129898001	129898120	-1.95
chr9	129898041	129898160	-0.57
chr9	129898081	129898200	-0.53
chr9	129898121	129898240	0.28
chr9	129898161	129898280	-0.2
chr9	129898201	129898320	-0.79
chr9	129898241	129898360	-2.06
chr9	129898281	129898400	-2.26
chr9	129898321	129898440	0.002
chr9	129898361	129898480	1.337
chr9	129898401	129898520	-0.98
chr9	129898441	129898560	-0.65
chr9	129898481	129898600	-1.53
chr9	129898521	129898640	-1.23
chr9	129898561	129898680	-1.55
chr9	129898601	129898720	-0.48
chr9	129898641	129898760	-0.87
chr9	129898681	129898800	-1.26
chr9	129898721	129898840	0.183
chr9	129898761	129898880	0.062
chr9	129898801	129898920	0.081
chr9	129898841	129898960	0.078
chr9	129898881	129899000	-0.12
chr9	129898921	129899040	-0.05
chr9	129898961	129899080	-0.48
chr9	129899001	129899120	-1.84
chr9	129899041	129899160	-2.08
chr9	129899081	129899200	-3.38
chr9	129899121	129899240	-1.95
chr9	129899161	129899280	-0.76
chr9	129899201	129899320	-1.26
chr9	129899241	129899360	-1.14
chr9	129899281	129899400	-3.15
chr9	129899321	129899440	-2.05
chr9	129899361	129899480	-2.36
chr9	129899401	129899520	-1.84
chr9	129899441	129899560	-0.14
chr9	129899481	129899600	-0.04
chr9	129899521	129899640	-0.68
chr9	129899561	129899680	-1.54
chr9	129899601	129899720	-1.11
chr9	129899641	129899760	-3.18
chr9	129899681	129899800	-1.32
chr9	129899721	129899840	0.216
chr9	129899761	129899880	0
chr9	129899801	129899920	0.476
chr9	129899841	129899960	0.381
chr9	129899881	129900000	-0.66
chr9	129899921	129900040	1.347
chr9	129899961	129900080	1.804
chr9	129900001	129900120	2.303
chr9	129900041	129900160	-0.48
chr9	129900081	129900200	-0.06
chr9	129900121	129900240	-1.68
chr9	129900161	129900280	-0.49
chr9	129900201	129900320	-1.22
chr9	129900241	129900360	0.083
chr9	129900281	129900400	0.534
chr9	129900321	129900440	0.571
chr9	129900361	129900480	0.122
chr9	129900401	129900520	-0.28
chr9	129900441	129900560	0.866
chr9	129900481	129900600	-0.04
chr9	129900521	129900640	-1.53
chr9	129900561	129900680	0.477
chr9	129900601	129900720	0.828
chr9	129900641	129900760	-0.21
chr9	129900681	129900800	-0.84
chr9	129900721	129900840	-1.36
chr9	129900761	129900880	-2.09
chr9	129900801	129900920	-0.83
chr9	129900841	129900960	0.029
chr9	129900881	129901000	-1.17
chr9	129900921	129901040	-3.47
chr9	129900961	129901080	-1.86
chr9	129901001	129901120	1.504
chr9	129901041	129901160	-1.09
chr9	129901081	129901200	-1.33
chr9	129901121	129901240	-0.84
chr9	129901161	129901280	0.044
chr9	129901201	129901320	-1.79
chr9	129901241	129901360	-1.25
chr9	129901281	129901400	-1.64
chr9	129901321	129901440	-1.24
chr9	129901361	129901480	-3.01
chr9	129901401	129901520	-1.89
chr9	129901441	129901560	-2.56
chr9	129901481	129901600	-1.2
chr9	129901521	129901640	-0.28
chr9	129901561	129901680	-0.92
chr9	129901601	129901720	-2.5
chr9	129901641	129901760	-0.61
chr9	129901681	129901800	-0.96
chr9	129901721	129901840	-1.56
chr9	129901761	129901880	-1.76
chr9	129901801	129901920	0.831
chr9	129901841	129901960	-1.21
chr9	129901881	129902000	-1.62
chr9	129901921	129902040	0.336
chr9	129901961	129902080	-0.14
chr9	129902001	129902120	-1.91
chr9	129902041	129902160	-0.97
chr9	129902081	129902200	-2.41
chr9	129902121	129902240	-0.75
chr9	129902161	129902280	-0.56
chr9	129902201	129902320	-0.5
chr9	129902241	129902360	-0.7
chr9	129902281	129902400	-0.68
chr9	129902321	129902440	-0.93
chr9	129902361	129902480	-1.86
chr9	129902401	129902520	-1.89
chr9	129902441	129902560	-2.35
chr9	129902481	129902600	-1.31
chr9	129902521	129902640	-1.21
chr9	129902561	129902680	0.463
chr9	129902601	129902720	-0.9
chr9	129902641	129902760	-0.3
chr9	129902681	129902800	-0.6
chr9	129902721	129902840	-0.1
chr9	129902761	129902880	-0.22
chr9	129902801	129902920	0.162
chr9	129902841	129902960	0.237
chr9	129902881	129903000	0.162
chr9	129902921	129903040	-0.72
chr9	129902961	129903080	-1.01
chr9	129903001	129903120	0.731
chr9	129903041	129903160	-0.56
chr9	129903081	129903200	0.025
chr9	129903121	129903240	-0.79
chr9	129903161	129903280	-0.84
chr9	129903201	129903320	-1.01
chr9	129903241	129903360	-0.83
chr9	129903281	129903400	0.556
chr9	129903321	129903440	0.185
chr9	129903361	129903480	-0.19
chr9	129903401	129903520	-0.9
chr9	129903441	129903560	-1.1
chr9	129903481	129903600	-0.37
chr9	129903521	129903640	1.016
chr9	129903561	129903680	1.073
chr9	129903601	129903720	0.927
chr9	129903641	129903760	-1.1
chr9	129903681	129903800	-0.87
chr9	129903721	129903840	-1.21
chr9	129903761	129903880	-1.14
chr9	129903801	129903920	-1
chr9	129903841	129903960	0.539
chr9	129903881	129904000	-1.98
chr9	129903921	129904040	-2.3
chr9	129903961	129904080	-1.43
chr9	129904001	129904120	-0.14
chr9	129904041	129904160	1.097
chr9	129904081	129904200	-1.65
chr9	129904121	129904240	0.805
chr9	129904161	129904280	-0.47
chr9	129904201	129904320	0.338
chr9	129904241	129904360	-0.06
chr9	129904281	129904400	0.515
chr9	129904321	129904440	-2.26
chr9	129904361	129904480	-2.28
chr9	129904401	129904520	-0.67
chr9	129904441	129904560	0.059
chr9	129904481	129904600	-0.47
chr9	129904521	129904640	-0.61
chr9	129904561	129904680	-0.61
chr9	129904601	129904720	-2.84
chr9	129904641	129904760	-0.21
chr9	129904681	129904800	-0.41
chr9	129904721	129904840	-0.3
chr9	129904761	129904880	-1.29
chr9	129904801	129904920	-0.65
chr9	129904841	129904960	-1.03
chr9	129904881	129905000	-1.78
chr9	129904921	129905040	-3.04
chr9	129904961	129905080	-0.76
chr9	129905001	129905120	-0.05
chr9	129905041	129905160	-0.77
chr9	129905081	129905200	-0.32
chr9	129905121	129905240	-0.29
chr9	129905161	129905280	-1.27
chr9	129905201	129905320	-1.93
chr9	129905241	129905360	0.446
chr9	129905281	129905400	-2.61
chr9	129905321	129905440	-1.62
chr9	129905361	129905480	-1.36
chr9	129905401	129905520	-1.16
chr9	129905441	129905560	-1.39
chr9	129905481	129905600	-0.41
chr9	129905521	129905640	-1.16
chr9	129905561	129905680	0.037
chr9	129905601	129905720	-0.41
chr9	129905641	129905760	-1.55
chr9	129905681	129905800	-1.87
chr9	129905721	129905840	-1.54
chr9	129905761	129905880	-1.78
chr9	129905801	129905920	-0.83
chr9	129905841	129905960	-1.99
chr9	129905881	129906000	-2.4
chr9	129905921	129906040	-1.03
chr9	129905961	129906080	0.381
chr9	129906001	129906120	-0.59
chr9	129906041	129906160	-1.27
chr9	129906081	129906200	-2.16
chr9	129906121	129906240	-1.4
chr9	129906161	129906280	0.916
chr9	129906201	129906320	-1.71
chr9	129906241	129906360	-2.07
chr9	129906281	129906400	0.701
chr9	129906321	129906440	-0.36
chr9	129906361	129906480	-0.24
chr9	129906401	129906520	-0.44
chr9	129906441	129906560	-1
chr9	129906481	129906600	0.414
chr9	129906521	129906640	0.552
chr9	129906561	129906680	-0.51
chr9	129906601	129906720	0.09
chr9	129906641	129906760	-0.39
chr9	129906681	129906800	-0.54
chr9	129906721	129906840	-1.45
chr9	129906761	129906880	-1.41
chr9	129906801	129906920	-1.76
chr9	129906841	129906960	-2.28
chr9	129906881	129907000	-0.67
chr9	129906921	129907040	-0.87
chr9	129906961	129907080	-2.08
chr9	129907001	129907120	-1.7
chr9	129907041	129907160	-1.94
chr9	129907081	129907200	-1.37
chr9	129907121	129907240	0.667
chr9	129907161	129907280	-0.18
chr9	129907201	129907320	0.878
chr9	129907241	129907360	0.513
chr9	129907281	129907400	-0.73
chr9	129907321	129907440	-0.66
chr9	129907361	129907480	-1.53
chr9	129907401	129907520	-1.4
chr9	129907441	129907560	0.064
chr9	129907481	129907600	-1.39
chr9	129907521	129907640	-2.34
chr9	129907561	129907680	-2.07
chr9	129907601	129907720	0.525
chr9	129907641	129907760	-1.57
chr9	129907681	129907800	0.233
chr9	129907721	129907840	-2.87
chr9	129907761	129907880	-1.3
chr9	129907801	129907920	-1.56
chr9	129907841	129907960	-1.17
chr9	129907881	129908000	-1.99
chr9	129907921	129908040	-2.44
chr9	129907961	129908080	-2.14
chr9	129908001	129908120	-2.15
chr9	129908041	129908160	-2.71
chr9	129908081	129908200	-2.7
chr9	129908121	129908240	-1.81
chr9	129908161	129908280	-1.19
chr9	129908201	129908320	-4.24
chr9	129908241	129908360	-2.19
chr9	129908281	129908400	-2.18
chr9	129908321	129908440	-0.45
chr9	129908361	129908480	-0.77
chr9	129908401	129908520	-2.31
chr9	129908441	129908560	-2.26
chr9	129908481	129908600	-3.94
chr9	129908521	129908640	-3.06
chr9	129908561	129908680	-2.74
chr9	129908601	129908720	-0.54
chr9	129908641	129908760	0.949
chr9	129908681	129908800	-2.06
chr9	129908721	129908840	-2.17
chr9	129908761	129908880	0.674
chr9	129908801	129908920	1.336
chr9	129908841	129908960	-0.79
chr9	129908881	129909000	0.387
chr9	129908921	129909040	-0.72
chr9	129908961	129909080	-1.22
chr9	129909001	129909120	-2.52
chr9	129909041	129909160	-1.92
chr9	129909081	129909200	-0.09
chr9	129909121	129909240	-1.16
chr9	129909161	129909280	0.447
chr9	129909201	129909320	-0.83
chr9	129909241	129909360	0.145
chr9	129909281	129909400	-1.22
chr9	129909321	129909440	-2.43
chr9	129909361	129909480	-0.73
chr9	129909401	129909520	-2.22
chr9	129909441	129909560	-1.91
chr9	129909481	129909600	-1.27
chr9	129909521	129909640	-0.73
chr9	129909561	129909680	-1.21
chr9	129909601	129909720	-1.4
chr9	129909641	129909760	-2
chr9	129909681	129909800	-0.99
chr9	129909721	129909840	-0.89
chr9	129909761	129909880	-1.29
chr9	129909801	129909920	-2.38
chr9	129909841	129909960	-2.23
chr9	129909881	129910000	-1.76
chr9	129909921	129910040	-1.57
chr9	129909961	129910080	0.046
chr9	129910001	129910120	0.659
chr9	129910041	129910160	-0.18
chr9	129910081	129910200	0.713
chr9	129910121	129910240	-1.19
chr9	129910161	129910280	-0.07
chr9	129910201	129910320	-0.53
chr9	129910241	129910360	-0.51
chr9	129910281	129910400	-2.02
chr9	129910321	129910440	-1.66
chr9	129910361	129910480	0.013
chr9	129910401	129910520	-0.82
chr9	129910441	129910560	-1.35
chr9	129910481	129910600	-1.79
chr9	129910521	129910640	-0.25
chr9	129910561	129910680	-0.67
chr9	129910601	129910720	-1.43
chr9	129910641	129910760	-1.33
chr9	129910681	129910800	-0.52
chr9	129910721	129910840	-2.23
chr9	129910761	129910880	-1.37
chr9	129910801	129910920	-2.1
chr9	129910841	129910960	-0.95
chr9	129910881	129911000	-1.28
chr9	129910921	129911040	0.177
chr9	129910961	129911080	-0.31
chr9	129911001	129911120	0
chr9	129911041	129911160	-0.57
chr9	129911081	129911200	-0.3
chr9	129911121	129911240	0.548
chr9	129911161	129911280	-1.75
chr9	129911201	129911320	-1.99
chr9	129911241	129911360	-1.97
chr9	129911281	129911400	-0.22
chr9	129911321	129911440	-1.36
chr9	129911361	129911480	-2.43
chr9	129911401	129911520	-1.16
chr9	129911441	129911560	-2.65
chr9	129911481	129911600	-1.77
chr9	129911521	129911640	-1.72
chr9	129911561	129911680	-0.57
chr9	129911601	129911720	-1.3
chr9	129911641	129911760	-1.69
chr9	129911681	129911800	-1.59
chr9	129911721	129911840	-0.62
chr9	129911761	129911880	-2.15
chr9	129911801	129911920	-0.23
chr9	129911841	129911960	-1.06
chr9	129911881	129912000	0.464
chr9	129911921	129912040	0.094
chr9	129911961	129912080	-0.94
chr9	129912001	129912120	-1.09
chr9	129912041	129912160	-3.13
chr9	129912081	129912200	-1.87
chr9	129912121	129912240	-0.55
chr9	129912161	129912280	-1.03
chr9	129912201	129912320	-2.29
chr9	129912241	129912360	-0.43
chr9	129912281	129912400	-1.21
chr9	129912321	129912440	-0.85
chr9	129912361	129912480	-0.85
chr9	129912401	129912520	-0.38
chr9	129912441	129912560	0.312
chr9	129912481	129912600	-1.96
chr9	129912521	129912640	-1.01
chr9	129912561	129912680	-1.78
chr9	129912601	129912720	-1.91
chr9	129912641	129912760	0.755
chr9	129912681	129912800	0.729
chr9	129912721	129912840	-0.73
chr9	129912761	129912880	0.347
chr9	129912801	129912920	-1.46
chr9	129912841	129912960	-1.04
chr9	129912881	129913000	-1.45
chr9	129912921	129913040	-0.6
chr9	129912961	129913080	-2.06
chr9	129913001	129913120	-1.39
chr9	129913041	129913160	-1.51
chr9	129913081	129913200	-1.11
chr9	129913121	129913240	-1.03
chr9	129913161	129913280	-1.26
chr9	129913201	129913320	-0.95
chr9	129913241	129913360	-2.31
chr9	129913281	129913400	-1.11
chr9	129913321	129913440	-0.58
chr9	129913361	129913480	0.327
chr9	129913401	129913520	-0.39
chr9	129913441	129913560	-0.05
chr9	129913481	129913600	0.296
chr9	129913521	129913640	0.235
chr9	129913561	129913680	0.864
chr9	129913601	129913720	0.278
chr9	129913641	129913760	-3.82
chr9	129913681	129913800	-3.78
chr9	129913721	129913840	-1.09
chr9	129913761	129913880	-0.12
chr9	129913801	129913920	-2.26
chr9	129913841	129913960	-1.8
chr9	129913881	129914000	-2.17
chr9	129913921	129914040	-2.2
chr9	129913961	129914080	-1.86
chr9	129914001	129914120	-0.45
chr9	129914041	129914160	0.445
chr9	129914081	129914200	-2.87
chr9	129914121	129914240	-1.89
chr9	129914161	129914280	-3.47
chr9	129914201	129914320	-2.33
chr9	129914241	129914360	-3.84
chr9	129914281	129914400	-2.57
chr9	129914321	129914440	-1.92
chr9	129914361	129914480	-1.17
chr9	129914401	129914520	-0.88
chr9	129914441	129914560	1.117
chr9	129914481	129914600	-1.74
chr9	129914521	129914640	-2.29
chr9	129914561	129914680	-2.41
chr9	129914601	129914720	-0.23
chr9	129914641	129914760	0.57
chr9	129914681	129914800	-2.01
chr9	129914721	129914840	-2.63
chr9	129914761	129914880	-3.41
chr9	129914801	129914920	-0.3
chr9	129914841	129914960	-0.27
chr9	129914881	129915000	0.521
chr9	129914921	129915040	0.9
chr9	129914961	129915080	1.566
chr9	129915001	129915120	0.671
chr9	129915041	129915160	1.495
chr9	129915081	129915200	0.868
chr9	129915121	129915240	-1.08
chr9	129915161	129915280	-2.08
chr9	129915201	129915320	-2.78
chr9	129915241	129915360	-0.66
chr9	129915281	129915400	0.214
chr9	129915321	129915440	-0.98
chr9	129915361	129915480	-3.16
chr9	129915401	129915520	-1.13
chr9	129915441	129915560	-1.51
chr9	129915481	129915600	-0.83
chr9	129915521	129915640	-1.51
chr9	129915561	129915680	-1.95
chr9	129915601	129915720	-1.12
chr9	129915641	129915760	0.409
chr9	129915681	129915800	-0.89
chr9	129915721	129915840	-1.24
chr9	129915761	129915880	-0.26
chr9	129915801	129915920	0.013
chr9	129915841	129915960	-0.39
chr9	129915881	129916000	-0.89
chr9	129915921	129916040	-2.02
chr9	129915961	129916080	0.606
chr9	129916001	129916120	-0.06
chr9	129916041	129916160	0.042
chr9	129916081	129916200	1.07
chr9	129916121	129916240	-1.27
chr9	129916161	129916280	-1.14
chr9	129916201	129916320	-0.83
chr9	129916241	129916360	-1.75
chr9	129916281	129916400	-1.38
chr9	129916321	129916440	-0.5
chr9	129916361	129916480	-1.46
chr9	129916401	129916520	-1.05
chr9	129916441	129916560	-1.59
chr9	129916481	129916600	0.366
chr9	129916521	129916640	-2.21
chr9	129916561	129916680	-0.32
chr9	129916601	129916720	-1.06
chr9	129916641	129916760	0.004
chr9	129916681	129916800	0.181
chr9	129916721	129916840	0.957
chr9	129916761	129916880	1.899
chr9	129916801	129916920	-0.58
chr9	129916841	129916960	-0.09
chr9	129916881	129917000	-1.04
chr9	129916921	129917040	-2.55
chr9	129916961	129917080	-1.8
chr9	129917001	129917120	-2.04
chr9	129917041	129917160	-0.71
chr9	129917081	129917200	-0.97
chr9	129917121	129917240	-1.39
chr9	129917161	129917280	-1.94
chr9	129917201	129917320	-1.41
chr9	129917241	129917360	-1.38
chr9	129917281	129917400	-2.51
chr9	129917321	129917440	-0.74
chr9	129917361	129917480	0.074
chr9	129917401	129917520	-1.2
chr9	129917441	129917560	-0.67
chr9	129917481	129917600	-1.47
chr9	129917521	129917640	-2.51
chr9	129917561	129917680	-1.03
chr9	129917601	129917720	0.127
chr9	129917641	129917760	-0.67
chr9	129917681	129917800	0.881
chr9	129917721	129917840	-0.58
chr9	129917761	129917880	-0.13
chr9	129917801	129917920	-0.15
chr9	129917841	129917960	0.564
chr9	129917881	129918000	-0.95
chr9	129917921	129918040	0.038
chr9	129917961	129918080	-1.11
chr9	129918001	129918120	-0.16
chr9	129918041	129918160	-0.41
chr9	129918081	129918200	-1.64
chr9	129918121	129918240	1.672
chr9	129918161	129918280	-1.49
chr9	129918201	129918320	-2.43
chr9	129918241	129918360	1.141
chr9	129918281	129918400	-1.55
chr9	129918321	129918440	-1.53
chr9	129918361	129918480	-0.08
chr9	129918401	129918520	-1.14
chr9	129918441	129918560	-1.34
chr9	129918481	129918600	-1.43
chr9	129918521	129918640	0.593
chr9	129918561	129918680	-0.5
chr9	129918601	129918720	-0.56
chr9	129918641	129918760	-1.05
chr9	129918681	129918800	-0.32
chr9	129918721	129918840	-2.08
chr9	129918761	129918880	0.771
chr9	129918801	129918920	1.158
chr9	129918841	129918960	0.188
chr9	129918881	129919000	0.054
chr9	129918921	129919040	-1.85
chr9	129918961	129919080	0
chr9	129919001	129919120	-1.32
chr9	129919041	129919160	-0.72
chr9	129919081	129919200	-1.04
chr9	129919121	129919240	0.47
chr9	129919161	129919280	-0.79
chr9	129919201	129919320	-0.06
chr9	129919241	129919360	-1.32
chr9	129919281	129919400	-2.49
chr9	129919321	129919440	-2.09
chr9	129919361	129919480	-2.24
chr9	129919401	129919520	-1.16
chr9	129919441	129919560	-0.95
chr9	129919481	129919600	0.185
chr9	129919521	129919640	0.659
chr9	129919561	129919680	-0.97
chr9	129919601	129919720	0.284
chr9	129919641	129919760	-0.54
chr9	129919681	129919800	0.98
chr9	129919721	129919840	1.614
chr9	129919761	129919880	0.513
chr9	129919801	129919920	-0.62
chr9	129919841	129919960	-1.17
chr9	129919881	129920000	-1.91
chr9	129919921	129920040	-1.45
chr9	129919961	129920080	-2.68
chr9	129920001	129920120	-0.69
chr9	129920041	129920160	0.995
chr9	129920081	129920200	0.59
chr9	129920121	129920240	0.006
chr9	129920161	129920280	0.358
chr9	129920201	129920320	-1.18
chr9	129920241	129920360	-0.81
chr9	129920281	129920400	-2.19
chr9	129920321	129920440	-3.7
chr9	129920361	129920480	-2.15
chr9	129920401	129920520	-3.05
chr9	129920441	129920560	-0.53
chr9	129920481	129920600	-1.45
chr9	129920521	129920640	-2.18
chr9	129920561	129920680	-1.81
chr9	129920601	129920720	-0.18
chr9	129920641	129920760	0.792
chr9	129920681	129920800	-0.64
chr9	129920721	129920840	-1.19
chr9	129920761	129920880	-1.39
chr9	129920801	129920920	0.194
chr9	129920841	129920960	-1.41
chr9	129920881	129921000	0.188
chr9	129920921	129921040	-0.08
chr9	129920961	129921080	1.406
chr9	129921001	129921120	-0.75
chr9	129921041	129921160	-0.19
chr9	129921081	129921200	1.081
chr9	129921121	129921240	1.168
chr9	129921161	129921280	-0.95
chr9	129921201	129921320	-2.39
chr9	129921241	129921360	-2.77
chr9	129921281	129921400	-2.49
chr9	129921321	129921440	-4.34
chr9	129921361	129921480	-2.86
chr9	129921401	129921520	-1.8
chr9	129921441	129921560	-1.61
chr9	129921481	129921600	-3.6
chr9	129921521	129921640	-3.75
chr9	129921561	129921680	-1.9
chr9	129921601	129921720	-1.93
chr9	129921641	129921760	0.918
chr9	129921681	129921800	0.418
chr9	129921721	129921840	0.431
chr9	129921761	129921880	0.716
chr9	129921801	129921920	-0.98
chr9	129921841	129921960	-0.07
chr9	129921881	129922000	0.164
chr9	129921921	129922040	0.707
chr9	129921961	129922080	-1.8
chr9	129922001	129922120	-0.37
chr9	129922041	129922160	-0.13
chr9	129922081	129922200	-0.86
chr9	129922121	129922240	-1.45
chr9	129922161	129922280	0.135
chr9	129922201	129922320	0.175
chr9	129922241	129922360	0.36
chr9	129922281	129922400	0.745
chr9	129922321	129922440	-0.01
chr9	129922361	129922480	-2.23
chr9	129922401	129922520	-3.48
chr9	129922441	129922560	-1.84
chr9	129922481	129922600	-2.3
chr9	129922521	129922640	1.12
chr9	129922561	129922680	1.051
chr9	129922601	129922720	1.494
chr9	129922641	129922760	0.765
chr9	129922681	129922800	0.059
chr9	129922721	129922840	-1.52
chr9	129922761	129922880	-0.28
chr9	129922801	129922920	-0.87
chr9	129922841	129922960	-2.12
chr9	129922881	129923000	-1.17
chr9	129922921	129923040	-0.99
chr9	129922961	129923080	-0.34
chr9	129923001	129923120	-0.42
chr9	129923041	129923160	-0.92
chr9	129923081	129923200	-0.94
chr9	129923121	129923240	0.741
chr9	129923161	129923280	0.526
chr9	129923201	129923320	0.675
chr9	129923241	129923360	0.098
chr9	129923281	129923400	-0.79
chr9	129923321	129923440	-2.18
chr9	129923361	129923480	-1.62
chr9	129923401	129923520	0.37
chr9	129923441	129923560	0.232
chr9	129923481	129923600	-2.83
chr9	129923521	129923640	-1.38
chr9	129923561	129923680	-2.43
chr9	129923601	129923720	-2.34
chr9	129923641	129923760	-2.31
chr9	129923681	129923800	-0.36
chr9	129923721	129923840	0.735
chr9	129923761	129923880	1.266
chr9	129923801	129923920	1.18
chr9	129923841	129923960	-1
chr9	129923881	129924000	-0.94
chr9	129923921	129924040	-0.55
chr9	129923961	129924080	-0.18
chr9	129924001	129924120	0.92
chr9	129924041	129924160	-0.97
chr9	129924081	129924200	0.452
chr9	129924121	129924240	1.137
chr9	129924161	129924280	-1.01
chr9	129924201	129924320	-1.88
chr9	129924241	129924360	-1.22
chr9	129924281	129924400	-1.22
chr9	129924321	129924440	-0.11
chr9	129924361	129924480	-1.3
chr9	129924401	129924520	0.75
chr9	129924441	129924560	-0.16
chr9	129924481	129924600	-0.25
chr9	129924521	129924640	-1.83
chr9	129924561	129924680	-1.06
chr9	129924601	129924720	-1.63
chr9	129924641	129924760	-0.02
chr9	129924681	129924800	-0.19
chr9	129924721	129924840	-0.83
chr9	129924761	129924880	-1.46
chr9	129924801	129924920	0.519
chr9	129924841	129924960	-0.32
chr9	129924881	129925000	-1.93
chr9	129924921	129925040	-1.88
chr9	129924961	129925080	-1.91
chr9	129925001	129925120	-0.73
chr9	129925041	129925160	0.263
chr9	129925081	129925200	-0.16
chr9	129925121	129925240	0.341
chr9	129925161	129925280	-1.28
chr9	129925201	129925320	-2.51
chr9	129925241	129925360	-2.92
chr9	129925281	129925400	0.445
chr9	129925321	129925440	-0.66
chr9	129925361	129925480	-1.55
chr9	129925401	129925520	-2.46
chr9	129925441	129925560	-0.48
chr9	129925481	129925600	0.645
chr9	129925521	129925640	0.077
chr9	129925561	129925680	-2.75
chr9	129925601	129925720	-3.27
chr9	129925641	129925760	-1.4
chr9	129925681	129925800	-1.07
chr9	129925721	129925840	-1.29
chr9	129925761	129925880	-1.64
chr9	129925801	129925920	-0.35
chr9	129925841	129925960	-2.11
chr9	129925881	129926000	-0.71
chr9	129925921	129926040	-1.9
chr9	129925961	129926080	-3.39
chr9	129926001	129926120	-2.61
chr9	129926041	129926160	-2.37
chr9	129926081	129926200	-1.56
chr9	129926121	129926240	-2.56
chr9	129926161	129926280	-1.62
chr9	129926201	129926320	-0.07
chr9	129926241	129926360	-3.64
chr9	129926281	129926400	-1.04
chr9	129926321	129926440	-3.27
chr9	129926361	129926480	-3.24
chr9	129926401	129926520	-3.25
chr9	129926441	129926560	-3.42
chr9	129926481	129926600	-1.25
chr9	129926521	129926640	0.954
chr9	129926561	129926680	-0.34
chr9	129926601	129926720	-0.35
chr9	129926641	129926760	-0.64
chr9	129926681	129926800	-1.26
chr9	129926721	129926840	-0.49
chr9	129926761	129926880	-0.96
chr9	129926801	129926920	-2.41
chr9	129926841	129926960	-2.11
chr9	129926881	129927000	-1.13
chr9	129926921	129927040	0.816
chr9	129926961	129927080	0.907
chr9	129927001	129927120	0.844
chr9	129927041	129927160	-1.76
chr9	129927081	129927200	-1.22
chr9	129927121	129927240	0.564
chr9	129927161	129927280	-0.31
chr9	129927201	129927320	-0.93
chr9	129927241	129927360	-0.76
chr9	129927281	129927400	0
chr9	129927321	129927440	0.038
chr9	129927361	129927480	-0.85
chr9	129927401	129927520	-1.05
chr9	129927441	129927560	-0.75
chr9	129927481	129927600	-0.89
chr9	129927521	129927640	-0.65
chr9	129927561	129927680	-1.71
chr9	129927601	129927720	-3.36
chr9	129927641	129927760	-1.13
chr9	129927681	129927800	-2.42
chr9	129927721	129927840	-1.01
chr9	129927761	129927880	-0.88
chr9	129927801	129927920	-1.09
chr9	129927841	129927960	-2.4
chr9	129927881	129928000	-0.79
chr9	129927921	129928040	-2.02
chr9	129927961	129928080	-1.15
chr9	129928001	129928120	0.027
chr9	129928041	129928160	-0.59
chr9	129928081	129928200	-0.71
chr9	129928121	129928240	-1.19
chr9	129928161	129928280	-0.18
chr9	129928201	129928320	-0.91
chr9	129928241	129928360	-1.96
chr9	129928281	129928400	-0.1
chr9	129928321	129928440	-0.09
chr9	129928361	129928480	-2.12
chr9	129928401	129928520	-2.34
chr9	129928441	129928560	-0.56
chr9	129928481	129928600	-1.21
chr9	129928521	129928640	-2.35
chr9	129928561	129928680	-3.86
chr9	129928601	129928720	-1.39
chr9	129928641	129928760	-1.53
chr9	129928681	129928800	-0.99
chr9	129928721	129928840	0.858
chr9	129928761	129928880	-0.04
chr9	129928801	129928920	0.213
chr9	129928841	129928960	-0.76
chr9	129928881	129929000	-0.98
chr9	129928921	129929040	-1.91
chr9	129928961	129929080	-1.89
chr9	129929001	129929120	-1.12
chr9	129929041	129929160	-0.77
chr9	129929081	129929200	-0.92
chr9	129929121	129929240	-2.8
chr9	129929161	129929280	-0.16
chr9	129929201	129929320	0.315
chr9	129929241	129929360	-0.15
chr9	129929281	129929400	-1.54
chr9	129929321	129929440	-2.6
chr9	129929361	129929480	-2.08
chr9	129929401	129929520	0.688
chr9	129929441	129929560	-1.11
chr9	129929481	129929600	-2.1
chr9	129929521	129929640	-1.15
chr9	129929561	129929680	0.829
chr9	129929601	129929720	-0.33
chr9	129929641	129929760	-0.33
chr9	129929681	129929800	0.703
chr9	129929721	129929840	-0.11
chr9	129929761	129929880	-1.36
chr9	129929801	129929920	0.755
chr9	129929841	129929960	-0.38
chr9	129929881	129930000	-1.1
chr9	129929921	129930040	-1.16
chr9	129929961	129930080	-1.8
chr9	129930001	129930120	-1.02
chr9	129930041	129930160	-2.9
chr9	129930081	129930200	-1.96
chr9	129930121	129930240	-1.56
chr9	129930161	129930280	0.061
chr9	129930201	129930320	-1.77
chr9	129930241	129930360	-2.03
chr9	129930281	129930400	-1.01
chr9	129930321	129930440	-0.5
chr9	129930361	129930480	-1.51
chr9	129930401	129930520	-2
chr9	129930441	129930560	-2.12
chr9	129930481	129930600	0.064
chr9	129930521	129930640	0.746
chr9	129930561	129930680	1.413
chr9	129930601	129930720	0.51
chr9	129930641	129930760	-0.28
chr9	129930681	129930800	0.088
chr9	129930721	129930840	0.195
chr9	129930761	129930880	-0.65
chr9	129930801	129930920	-1.46
chr9	129930841	129930960	-0.06
chr9	129930881	129931000	0.654
chr9	129930921	129931040	-1.86
chr9	129930961	129931080	-2.61
chr9	129931001	129931120	-0.9
chr9	129931041	129931160	-0.14
chr9	129931081	129931200	-0.3
chr9	129931121	129931240	-0.37
chr9	129931161	129931280	-1.39
chr9	129931201	129931320	-1
chr9	129931241	129931360	-0.96
chr9	129931281	129931400	-0.59
chr9	129931321	129931440	0.258
chr9	129931361	129931480	0.155
chr9	129931401	129931520	-1.26
chr9	129931441	129931560	-0.38
chr9	129931481	129931600	-0.69
chr9	129931521	129931640	-2.84
chr9	129931561	129931680	0.166
chr9	129931601	129931720	0.034
chr9	129931641	129931760	-1.74
chr9	129931681	129931800	0.132
chr9	129931721	129931840	0.098
chr9	129931761	129931880	-0.03
chr9	129931801	129931920	0.177
chr9	129931841	129931960	-0.65
chr9	129931881	129932000	-2.18
chr9	129931921	129932040	-1.59
chr9	129931961	129932080	-0.57
chr9	129932001	129932120	-0.29
chr9	129932041	129932160	0.4
chr9	129932081	129932200	-2.53
chr9	129932121	129932240	-3.09
chr9	129932161	129932280	-2.82
chr9	129932201	129932320	-4.37
chr9	129932241	129932360	-3.45
chr9	129932281	129932400	-2.47
chr9	129932321	129932440	-0.61
chr9	129932361	129932480	0.294
chr9	129932401	129932520	0.27
chr9	129932441	129932560	0.109
chr9	129932481	129932600	0.599
chr9	129932521	129932640	1.128
chr9	129932561	129932680	-0.16
chr9	129932601	129932720	-0.54
chr9	129932641	129932760	-0.02
chr9	129932681	129932800	1.926
chr9	129932721	129932840	0.436
chr9	129932761	129932880	0.674
chr9	129932801	129932920	1.201
chr9	129932841	129932960	0.356
chr9	129932881	129933000	1.93
chr9	129932921	129933040	1.384
chr9	129932961	129933080	-0.58
chr9	129933001	129933120	-0.56
chr9	129933041	129933160	-1.55
chr9	129933081	129933200	0.326
chr9	129933121	129933240	-3.11
chr9	129933161	129933280	-4.04
chr9	129933201	129933320	-2.2
chr9	129933241	129933360	-2.08
chr9	129933281	129933400	-1.15
chr9	129933321	129933440	-1.08
chr9	129933361	129933480	-0.54
chr9	129933401	129933520	-1.04
chr9	129933441	129933560	-0.18
chr9	129933481	129933600	-3.25
chr9	129933521	129933640	-2.55
chr9	129933561	129933680	-1.8
chr9	129933601	129933720	0.262
chr9	129933641	129933760	0.623
chr9	129933681	129933800	0.756
chr9	129933721	129933840	0.304
chr9	129933761	129933880	-1.52
chr9	129933801	129933920	-1.32
chr9	129933841	129933960	-0.17
chr9	129933881	129934000	-0.64
chr9	129933921	129934040	1.26
chr9	129933961	129934080	1.554
chr9	129934001	129934120	-0.44
chr9	129934041	129934160	0.144
chr9	129934081	129934200	-0.63
chr9	129934121	129934240	-0.6
chr9	129934161	129934280	-0.39
chr9	129934201	129934320	-0.68
chr9	129934241	129934360	-0.25
chr9	129934281	129934400	1.387
chr9	129934321	129934440	-0.75
chr9	129934361	129934480	-0.81
chr9	129934401	129934520	0.206
chr9	129934441	129934560	-0.27
chr9	129934481	129934600	-0.48
chr9	129934521	129934640	-2.1
chr9	129934561	129934680	-3.08
chr9	129934601	129934720	-1.92
chr9	129934641	129934760	0.326
chr9	129934681	129934800	-0.65
chr9	129934721	129934840	-1.09
chr9	129934761	129934880	-0.64
chr9	129934801	129934920	0.203
chr9	129934841	129934960	-0.01
chr9	129934881	129935000	-1.15
chr9	129934921	129935040	-2.28
chr9	129934961	129935080	-0.94
chr9	129935001	129935120	-1.11
chr9	129935041	129935160	-1.87
chr9	129935081	129935200	-2.16
chr9	129935121	129935240	-4.05
chr9	129935161	129935280	-3.12
chr9	129935201	129935320	-2.62
chr9	129935241	129935360	-3.27
chr9	129935281	129935400	-1.7
chr9	129935321	129935440	-1.02
chr9	129935361	129935480	-2.04
chr9	129935401	129935520	-1.32
chr9	129935441	129935560	-1.42
chr9	129935481	129935600	-3.6
chr9	129935521	129935640	-1.8
chr9	129935561	129935680	-1.19
chr9	129935601	129935720	-2.33
chr9	129935641	129935760	-3.22
chr9	129935681	129935800	-0.73
chr9	129935721	129935840	-1.13
chr9	129935761	129935880	-0.91
chr9	129935801	129935920	0.875
chr9	129935841	129935960	-1.26
chr9	129935881	129936000	0.129
chr9	129935921	129936040	-2.96
chr9	129935961	129936080	-4.45
chr9	129936001	129936120	-2.41
chr9	129936041	129936160	-2.32
chr9	129936081	129936200	-0.59
chr9	129936121	129936240	0.421
chr9	129936161	129936280	1.459
chr9	129936201	129936320	1.163
chr9	129936241	129936360	0.154
chr9	129936281	129936400	-1.16
chr9	129936321	129936440	-1.11
chr9	129936361	129936480	-0.23
chr9	129936401	129936520	0.714
chr9	129936441	129936560	0.867
chr9	129936481	129936600	-0.81
chr9	129936521	129936640	-0.77
chr9	129936561	129936680	-1.67
chr9	129936601	129936720	0.064
chr9	129936641	129936760	0.716
chr9	129936681	129936800	-0.71
chr9	129936721	129936840	-0.21
chr9	129936761	129936880	-0.89
chr9	129936801	129936920	-0.38
chr9	129936841	129936960	-0.71
chr9	129936881	129937000	-2.97
chr9	129936921	129937040	-0.89
chr9	129936961	129937080	-1.51
chr9	129937001	129937120	0.033
chr9	129937041	129937160	-1.21
chr9	129937081	129937200	-2.85
chr9	129937121	129937240	0.316
chr9	129937161	129937280	1.822
chr9	129937201	129937320	0.943
chr9	129937241	129937360	-0.96
chr9	129937281	129937400	-0.49
chr9	129937321	129937440	0.64
chr9	129937361	129937480	-0.22
chr9	129937401	129937520	-0.57
chr9	129937441	129937560	-0.78
chr9	129937481	129937600	-0.32
chr9	129937521	129937640	-0.35
chr9	129937561	129937680	-0.43
chr9	129937601	129937720	-1.64
chr9	129937641	129937760	-0.53
chr9	129937681	129937800	-0.91
chr9	129937721	129937840	0.01
chr9	129937761	129937880	-0.37
chr9	129937801	129937920	-0.79
chr9	129937841	129937960	-1.84
chr9	129937881	129938000	-1.21
chr9	129937921	129938040	-1.85
chr9	129937961	129938080	0.254
chr9	129938001	129938120	-0.29
chr9	129938041	129938160	-1.9
chr9	129938081	129938200	-2.54
chr9	129938121	129938240	-2.47
chr9	129938161	129938280	-2.62
chr9	129938201	129938320	-0.4
chr9	129938241	129938360	-0.12
chr9	129938281	129938400	0.691
chr9	129938321	129938440	1.41
chr9	129938361	129938480	1.503
chr9	129938401	129938520	1.134
chr9	129938441	129938560	0.715
chr9	129938481	129938600	-0.94
chr9	129938521	129938640	-0.73
chr9	129938561	129938680	-0.47
chr9	129938601	129938720	0.154
chr9	129938641	129938760	-0.67
chr9	129938681	129938800	0.202
chr9	129938721	129938840	-2.18
chr9	129938761	129938880	-2.38
chr9	129938801	129938920	-0.5
chr9	129938841	129938960	1.297
chr9	129938881	129939000	1.217
chr9	129938921	129939040	-0.84
chr9	129938961	129939080	-2.58
chr9	129939001	129939120	-1.66
chr9	129939041	129939160	-2.3
chr9	129939081	129939200	-3.35
chr9	129939121	129939240	-2.98
chr9	129939161	129939280	-0.27
chr9	129939201	129939320	0.01
chr9	129939241	129939360	-0.52
chr9	129939281	129939400	-1.83
chr9	129939321	129939440	-1.42
chr9	129939361	129939480	0.218
chr9	129939401	129939520	-1.19
chr9	129939441	129939560	-1.01
chr9	129939481	129939600	-2.35
chr9	129939521	129939640	-2.19
chr9	129939561	129939680	-1.76
chr9	129939601	129939720	1.314
chr9	129939641	129939760	-0.85
chr9	129939681	129939800	0.72
chr9	129939721	129939840	0.428
chr9	129939761	129939880	0.111
chr9	129939801	129939920	0.425
chr9	129939841	129939960	0.602
chr9	129939881	129940000	-0.4
chr9	129939921	129940040	0.535
chr9	129939961	129940080	-1.96
chr9	129940001	129940120	-1.57
chr9	129940041	129940160	-1.46
chr9	129940081	129940200	-1.87
chr9	129940121	129940240	0.461
chr9	129940161	129940280	1.415
chr9	129940201	129940320	1.115
chr9	129940241	129940360	0.273
chr9	129940281	129940400	0.139
chr9	129940321	129940440	-0.62
chr9	129940361	129940480	-0.23
chr9	129940401	129940520	-0.88
chr9	129940441	129940560	0.408
chr9	129940481	129940600	0.319
chr9	129940521	129940640	-1.74
chr9	129940561	129940680	-2.07
chr9	129940601	129940720	-3.15
chr9	129940641	129940760	-3.6
chr9	129940681	129940800	-1.13
chr9	129940721	129940840	-0.32
chr9	129940761	129940880	-1.2
chr9	129940801	129940920	-0.71
chr9	129940841	129940960	-0.76
chr9	129940881	129941000	0.178
chr9	129940921	129941040	-1.38
chr9	129940961	129941080	1.121
chr9	129941001	129941120	-0.14
chr9	129941041	129941160	0
chr9	129941081	129941200	0.79
chr9	129941121	129941240	0.382
chr9	129941161	129941280	-0.79
chr9	129941201	129941320	-1.63
chr9	129941241	129941360	-0.18
chr9	129941281	129941400	-0.87
chr9	129941321	129941440	-0.83
chr9	129941361	129941480	1.525
chr9	129941401	129941520	0.16
chr9	129941441	129941560	-1.08
chr9	129941481	129941600	-2.22
chr9	129941521	129941640	-1.45
chr9	129941561	129941680	0.681
chr9	129941601	129941720	-0.52
chr9	129941641	129941760	-2.54
chr9	129941681	129941800	-2.39
chr9	129941721	129941840	-5.17
chr9	129941761	129941880	-0.36
chr9	129941801	129941920	-0.59
chr9	129941841	129941960	-1.58
chr9	129941881	129942000	0.143
chr9	129941921	129942040	-0.89
chr9	129941961	129942080	-2.89
chr9	129942001	129942120	-1.57
chr9	129942041	129942160	-1.49
chr9	129942081	129942200	0.513
chr9	129942121	129942240	-0.28
chr9	129942161	129942280	-0.5
chr9	129942201	129942320	-2.47
chr9	129942241	129942360	-2.55
chr9	129942281	129942400	-0.15
chr9	129942321	129942440	-0.32
chr9	129942361	129942480	-0.32
chr9	129942401	129942520	1.34
chr9	129942441	129942560	-0.03
chr9	129942481	129942600	0.614
chr9	129942521	129942640	-0.68
chr9	129942561	129942680	-0.98
chr9	129942601	129942720	-1.41
chr9	129942641	129942760	-1.58
chr9	129942681	129942800	-2.04
chr9	129942721	129942840	-1.23
chr9	129942761	129942880	0.364
chr9	129942801	129942920	-0.21
chr9	129942841	129942960	-1.06
chr9	129942881	129943000	-0.58
chr9	129942921	129943040	-0.58
chr9	129942961	129943080	0.92
chr9	129943001	129943120	0.077
chr9	129943041	129943160	1.275
chr9	129943081	129943200	-0.53
chr9	129943121	129943240	-1.52
chr9	129943161	129943280	-2.76
chr9	129943201	129943320	-1.87
chr9	129943241	129943360	-1.44
chr9	129943281	129943400	-1.37
chr9	129943321	129943440	-1.57
chr9	129943361	129943480	-3.37
chr9	129943401	129943520	-2.35
chr9	129943441	129943560	-1.69
chr9	129943481	129943600	-1.87
chr9	129943521	129943640	-0.99
chr9	129943561	129943680	0.655
chr9	129943601	129943720	-0.79
chr9	129943641	129943760	-4.98
chr9	129943681	129943800	0.054
chr9	129943721	129943840	-0.87
chr9	129943761	129943880	-0.24
chr9	129943801	129943920	-0.17
chr9	129943841	129943960	-0.24
chr9	129943881	129944000	-2.2
chr9	129943921	129944040	-0.9
chr9	129943961	129944080	0.813
chr9	129944001	129944120	0.028
chr9	129944041	129944160	-0.61
chr9	129944081	129944200	-1.02
chr9	129944121	129944240	-0.64
chr9	129944161	129944280	0.629
chr9	129944201	129944320	-1.21
chr9	129944241	129944360	-0.79
chr9	129944281	129944400	-0.88
chr9	129944321	129944440	-0.17
chr9	129944361	129944480	-0.63
chr9	129944401	129944520	-0.7
chr9	129944441	129944560	-2.26
chr9	129944481	129944600	-2.11
chr9	129944521	129944640	0.022
chr9	129944561	129944680	0.6
chr9	129944601	129944720	-0.17
chr9	129944641	129944760	0.089
chr9	129944681	129944800	0.406
chr9	129944721	129944840	0.719
chr9	129944761	129944880	0.451
chr9	129944801	129944920	1.363
chr9	129944841	129944960	0.456
chr9	129944881	129945000	1.368
chr9	129944921	129945040	0.339
chr9	129944961	129945080	1.345
chr9	129945001	129945120	1.581
chr9	129945041	129945160	-0.64
chr9	129945081	129945200	-0.09
chr9	129945121	129945240	0.05
chr9	129945161	129945280	0.9
chr9	129945201	129945320	0.384
chr9	129945241	129945360	-1.88
chr9	129945281	129945400	-0.98
chr9	129945321	129945440	-1.12
chr9	129945361	129945480	-1.32
chr9	129945401	129945520	0.065
chr9	129945441	129945560	1.296
chr9	129945481	129945600	-1.11
chr9	129945521	129945640	-0.01
chr9	129945561	129945680	-1.63
chr9	129945601	129945720	-1.99
chr9	129945641	129945760	-2.96
chr9	129945681	129945800	0.652
chr9	129945721	129945840	-0.06
chr9	129945761	129945880	0.675
chr9	129945801	129945920	-2.12
chr9	129945841	129945960	-2.74
chr9	129945881	129946000	-1.38
chr9	129945921	129946040	0.365
chr9	129945961	129946080	-1.18
chr9	129946001	129946120	-0.74
chr9	129946041	129946160	-2.1
chr9	129946081	129946200	-2.74
chr9	129946121	129946240	-0.73
chr9	129946161	129946280	-0.33
chr9	129946201	129946320	-0.71
chr9	129946241	129946360	0.329
chr9	129946281	129946400	-0.06
chr9	129946321	129946440	0.17
chr9	129946361	129946480	0.404
chr9	129946401	129946520	-0.8
chr9	129946441	129946560	-0.19
chr9	129946481	129946600	0.024
chr9	129946521	129946640	0.259
chr9	129946561	129946680	0.54
chr9	129946601	129946720	-0.56
chr9	129946641	129946760	-1.54
chr9	129946681	129946800	-2.18
chr9	129946721	129946840	0.174
chr9	129946761	129946880	-0.04
chr9	129946801	129946920	0.644
chr9	129946841	129946960	-0.96
chr9	129946881	129947000	-0.62
chr9	129946921	129947040	-0.88
chr9	129946961	129947080	-0.49
chr9	129947001	129947120	-0.43
chr9	129947041	129947160	-1.21
chr9	129947081	129947200	-1.87
chr9	129947121	129947240	-1.64
chr9	129947161	129947280	-1.67
chr9	129947201	129947320	-2.33
chr9	129947241	129947360	-0.44
chr9	129947281	129947400	-0.58
chr9	129947321	129947440	-2.94
chr9	129947361	129947480	-2.66
chr9	129947401	129947520	-0.08
chr9	129947441	129947560	-0.71
chr9	129947481	129947600	-1.04
chr9	129947521	129947640	-1.02
chr9	129947561	129947680	-1.15
chr9	129947601	129947720	-0.43
chr9	129947641	129947760	-0.2
chr9	129947681	129947800	-2.4
chr9	129947721	129947840	-0.14
chr9	129947761	129947880	-1.1
chr9	129947801	129947920	-0.9
chr9	129947841	129947960	-0.65
chr9	129947881	129948000	1.173
chr9	129947921	129948040	-0.68
chr9	129947961	129948080	-2.49
chr9	129948001	129948120	-2.89
chr9	129948041	129948160	-0.24
chr9	129948081	129948200	0.263
chr9	129948121	129948240	-0.79
chr9	129948161	129948280	-1.64
chr9	129948201	129948320	-2.33
chr9	129948241	129948360	-3.9
chr9	129948281	129948400	-3.24
chr9	129948321	129948440	-2.62
chr9	129948361	129948480	-4.04
chr9	129948401	129948520	-1.16
chr9	129948441	129948560	-2.91
chr9	129948481	129948600	-1.87
chr9	129948521	129948640	-3.99
chr9	129948561	129948680	-3.73
chr9	129948601	129948720	-2.44
chr9	129948641	129948760	-1.65
chr9	129948681	129948800	-2.11
chr9	129948721	129948840	-1.58
chr9	129948761	129948880	-0.17
chr9	129948801	129948920	-1.89
chr9	129948841	129948960	-0.56
chr9	129948881	129949000	-1.17
chr9	129948921	129949040	-2.21
chr9	129948961	129949080	-1.68
chr9	129949001	129949120	-0.48
chr9	129949041	129949160	0.56
chr9	129949081	129949200	0.381
chr9	129949121	129949240	-0.64
chr9	129949161	129949280	0.495
chr9	129949201	129949320	1.028
chr9	129949241	129949360	0.33
chr9	129949281	129949400	-0.52
chr9	129949321	129949440	-0.75
chr9	129949361	129949480	-0.4
chr9	129949401	129949520	0.036
chr9	129949441	129949560	-2.45
chr9	129949481	129949600	-0.94
chr9	129949521	129949640	-3.03
chr9	129949561	129949680	-2.17
chr9	129949601	129949720	-2.66
chr9	129949641	129949760	-0.76
chr9	129949681	129949800	0.416
chr9	129949721	129949840	-0.15
chr9	129949761	129949880	-0.16
chr9	129949801	129949920	-2.29
chr9	129949841	129949960	-0.25
chr9	129949881	129950000	1.03
chr9	129949921	129950040	-0.13
chr9	129949961	129950080	2.195
chr9	129950001	129950120	1.935
chr9	129950041	129950160	0.534
chr9	129950081	129950200	-0.44
chr9	129950121	129950240	-0.27
chr9	129950161	129950280	-1.16
chr9	129950201	129950320	-1.5
chr9	129950241	129950360	-0.08
chr9	129950281	129950400	0.654
chr9	129950321	129950440	0.691
chr9	129950361	129950480	1.559
chr9	129950401	129950520	0.67
chr9	129950441	129950560	0.16
chr9	129950481	129950600	-0.92
chr9	129950521	129950640	-1.59
chr9	129950561	129950680	-2.37
chr9	129950601	129950720	-2.23
chr9	129950641	129950760	-0.95
chr9	129950681	129950800	-0.61
chr9	129950721	129950840	0.509
chr9	129950761	129950880	-0.84
chr9	129950801	129950920	-2.19
chr9	129950841	129950960	-1.21
chr9	129950881	129951000	-1.46
chr9	129950921	129951040	-2.45
chr9	129950961	129951080	-3.84
chr9	129951001	129951120	-1.75
chr9	129951041	129951160	-1.04
chr9	129951081	129951200	-0.62
chr9	129951121	129951240	-2.77
chr9	129951161	129951280	-2.37
chr9	129951201	129951320	-1.83
chr9	129951241	129951360	-0.51
chr9	129951281	129951400	-1.02
chr9	129951321	129951440	-1.18
chr9	129951361	129951480	-1.02
chr9	129951401	129951520	-0.76
chr9	129951441	129951560	-1.02
chr9	129951481	129951600	-0.78
chr9	129951521	129951640	0.019
chr9	129951561	129951680	-0.84
chr9	129951601	129951720	-1.49
chr9	129951641	129951760	-2.56
chr9	129951681	129951800	-2.03
chr9	129951721	129951840	-1.51
chr9	129951761	129951880	0.55
chr9	129951801	129951920	-0.49
chr9	129951841	129951960	-1.69
chr9	129951881	129952000	-0.79
chr9	129951921	129952040	-0.54
chr9	129951961	129952080	-2.15
chr9	129952001	129952120	-2.37
chr9	129952041	129952160	-2.49
chr9	129952081	129952200	-0.01
chr9	129952121	129952240	-1.77
chr9	129952161	129952280	-0.62
chr9	129952201	129952320	-0.31
chr9	129952241	129952360	0.115
chr9	129952281	129952400	0.482
chr9	129952321	129952440	-1.5
chr9	129952361	129952480	-1.55
chr9	129952401	129952520	-0.96
chr9	129952441	129952560	-0.5
chr9	129952481	129952600	-0.1
chr9	129952521	129952640	-0.44
chr9	129952561	129952680	-0.81
chr9	129952601	129952720	0.063
chr9	129952641	129952760	0.922
chr9	129952681	129952800	-1.08
chr9	129952721	129952840	-0.91
chr9	129952761	129952880	-1.95
chr9	129952801	129952920	-1.65
chr9	129952841	129952960	-2.68
chr9	129952881	129953000	-0.61
chr9	129952921	129953040	-0.45
chr9	129952961	129953080	-0.13
chr9	129953001	129953120	0.081
chr9	129953041	129953160	0.455
chr9	129953081	129953200	-1.68
chr9	129953121	129953240	-0.24
chr9	129953161	129953280	0.064
chr9	129953201	129953320	0.232
chr9	129953241	129953360	-0.33
chr9	129953281	129953400	-0.81
chr9	129953321	129953440	0.057
chr9	129953361	129953480	-2.14
chr9	129953401	129953520	-2.19
chr9	129953441	129953560	-1.22
chr9	129953481	129953600	0.146
chr9	129953521	129953640	0.446
chr9	129953561	129953680	0.176
chr9	129953601	129953720	-2.05
chr9	129953641	129953760	-2.18
chr9	129953681	129953800	-1.59
chr9	129953721	129953840	-3.2
chr9	129953761	129953880	-3.74
chr9	129953801	129953920	-0.43
chr9	129953841	129953960	-0.77
chr9	129953881	129954000	-1.4
chr9	129953921	129954040	-1.22
chr9	129953961	129954080	-0.18
chr9	129954001	129954120	-0.59
chr9	129954041	129954160	-0.17
chr9	129954081	129954200	-1.11
chr9	129954121	129954240	-0.41
chr9	129954161	129954280	-1.56
chr9	129954201	129954320	-0.48
chr9	129954241	129954360	1.078
chr9	129954281	129954400	1.048
chr9	129954321	129954440	0.436
chr9	129954361	129954480	0.014
chr9	129954401	129954520	1.477
chr9	129954441	129954560	1.617
chr9	129954481	129954600	0.466
chr9	129954521	129954640	-0.4
chr9	129954561	129954680	0.108
chr9	129954601	129954720	-0.71
chr9	129954641	129954760	0.668
chr9	129954681	129954800	-0.79
chr9	129954721	129954840	-2.94
chr9	129954761	129954880	-0.37
chr9	129954801	129954920	-1.1
chr9	129954841	129954960	-1.29
chr9	129954881	129955000	-2.86
chr9	129954921	129955040	-1.13
chr9	129954961	129955080	-1.69
chr9	129955001	129955120	0.327
chr9	129955041	129955160	0.004
chr9	129955081	129955200	-1.34
chr9	129955121	129955240	-0.99
chr9	129955161	129955280	-0.1
chr9	129955201	129955320	-0.83
chr9	129955241	129955360	-0.68
chr9	129955281	129955400	-0.69
chr9	129955321	129955440	-0.69
chr9	129955361	129955480	-0.87
chr9	129955401	129955520	-1.98
chr9	129955441	129955560	-2.5
chr9	129955481	129955600	-2.4
chr9	129955521	129955640	-2.75
chr9	129955561	129955680	-1.78
chr9	129955601	129955720	-0.01
chr9	129955641	129955760	-1.66
chr9	129955681	129955800	-2.15
chr9	129955721	129955840	0.46
chr9	129955761	129955880	-1.9
chr9	129955801	129955920	-1.3
chr9	129955841	129955960	0.516
chr9	129955881	129956000	-0.06
chr9	129955921	129956040	-0.58
chr9	129955961	129956080	-1.06
chr9	129956001	129956120	-1.82
chr9	129956041	129956160	-0.99
chr9	129956081	129956200	-0.24
chr9	129956121	129956240	-1.29
chr9	129956161	129956280	-0.95
chr9	129956201	129956320	-1.52
chr9	129956241	129956360	-1.32
chr9	129956281	129956400	-1.85
chr9	129956321	129956440	-1.62
chr9	129956361	129956480	-2.06
chr9	129956401	129956520	0.153
chr9	129956441	129956560	-0.85
chr9	129956481	129956600	-1.31
chr9	129956521	129956640	-1.08
chr9	129956561	129956680	-0.63
chr9	129956601	129956720	-0.22
chr9	129956641	129956760	0.534
chr9	129956681	129956800	-2.46
chr9	129956721	129956840	-2.69
chr9	129956761	129956880	0.181
chr9	129956801	129956920	0.318
chr9	129956841	129956960	1.417
chr9	129956881	129957000	-0.08
chr9	129956921	129957040	-1.72
chr9	129956961	129957080	-0.67
chr9	129957001	129957120	-1.61
chr9	129957041	129957160	-3.73
chr9	129957081	129957200	-3.19
chr9	129957121	129957240	-0.16
chr9	129957161	129957280	-0.84
chr9	129957201	129957320	-1.93
chr9	129957241	129957360	-2.19
chr9	129957281	129957400	-0.66
chr9	129957321	129957440	-0.04
chr9	129957361	129957480	-1.81
chr9	129957401	129957520	0.128
chr9	129957441	129957560	1.109
chr9	129957481	129957600	0.152
chr9	129957521	129957640	-3.18
chr9	129957561	129957680	-3.35
chr9	129957601	129957720	-3.27
chr9	129957641	129957760	-2.44
chr9	129957681	129957800	-1.56
chr9	129957721	129957840	-3.04
chr9	129957761	129957880	-2.46
chr9	129957801	129957920	-0.81
chr9	129957841	129957960	1.558
chr9	129957881	129958000	1.097
chr9	129957921	129958040	-0.78
chr9	129957961	129958080	-1.09
chr9	129958001	129958120	1.592
chr9	129958041	129958160	0.359
chr9	129958081	129958200	-0.73
chr9	129958121	129958240	-0.91
chr9	129958161	129958280	-1.3
chr9	129958201	129958320	0.65
chr9	129958241	129958360	0.685
chr9	129958281	129958400	0.153
chr9	129958321	129958440	-0.21
chr9	129958361	129958480	-0.52
chr9	129958401	129958520	0.205
chr9	129958441	129958560	0.057
chr9	129958481	129958600	-0.97
chr9	129958521	129958640	0.213
chr9	129958561	129958680	-0.14
chr9	129958601	129958720	0.228
chr9	129958641	129958760	-0.22
chr9	129958681	129958800	-0.41
chr9	129958721	129958840	-0.69
chr9	129958761	129958880	-0.66
chr9	129958801	129958920	-2.71
chr9	129958841	129958960	-1.3
chr9	129958881	129959000	-2.34
chr9	129958921	129959040	-1.99
chr9	129958961	129959080	-2.25
chr9	129959001	129959120	-0.27
chr9	129959041	129959160	-0.09
chr9	129959081	129959200	-1.3
chr9	129959121	129959240	-1.85
chr9	129959161	129959280	-2.42
chr9	129959201	129959320	-2.77
chr9	129959241	129959360	-2.2
chr9	129959281	129959400	-1.54
chr9	129959321	129959440	-0.4
chr9	129959361	129959480	-1.51
chr9	129959401	129959520	-0.39
chr9	129959441	129959560	-1.38
chr9	129959481	129959600	-2.61
chr9	129959521	129959640	-2.79
chr9	129959561	129959680	0.552
chr9	129959601	129959720	0.096
chr9	129959641	129959760	-0.5
chr9	129959681	129959800	0.135
chr9	129959721	129959840	-0.13
chr9	129959761	129959880	-0.54
chr9	129959801	129959920	0.555
chr9	129959841	129959960	0.143
chr9	129959881	129960000	0.303
chr9	129959921	129960040	-2.09
chr9	129959961	129960080	-0.92
chr9	129960001	129960120	-1.78
chr9	129960041	129960160	-0.26
chr9	129960081	129960200	-1.49
chr9	129960121	129960240	-2.77
chr9	129960161	129960280	-1.64
chr9	129960201	129960320	1.038
chr9	129960241	129960360	-0.31
chr9	129960281	129960400	-1.09
chr9	129960321	129960440	0.229
chr9	129960361	129960480	-1.49
chr9	129960401	129960520	-1.28
chr9	129960441	129960560	-0.99
chr9	129960481	129960600	-2
chr9	129960521	129960640	-1.76
chr9	129960561	129960680	-0.37
chr9	129960601	129960720	-1.57
chr9	129960641	129960760	-1.08
chr9	129960681	129960800	-0.85
chr9	129960721	129960840	-0.33
chr9	129960761	129960880	-1.16
chr9	129960801	129960920	-1.91
chr9	129960841	129960960	-2.16
chr9	129960881	129961000	-2.43
chr9	129960921	129961040	-0.71
chr9	129960961	129961080	-2.82
chr9	129961001	129961120	-1.5
chr9	129961041	129961160	0.039
chr9	129961081	129961200	-1.42
chr9	129961121	129961240	-1.09
chr9	129961161	129961280	-0.83
chr9	129961201	129961320	0.74
chr9	129961241	129961360	-0.05
chr9	129961281	129961400	-1.21
chr9	129961321	129961440	-1.91
chr9	129961361	129961480	-3.5
chr9	129961401	129961520	-2.49
chr9	129961441	129961560	0.052
chr9	129961481	129961600	-0.74
chr9	129961521	129961640	-1.65
chr9	129961561	129961680	-2.49
chr9	129961601	129961720	-0.54
chr9	129961641	129961760	-0.99
chr9	129961681	129961800	-1.7
chr9	129961721	129961840	-0.41
chr9	129961761	129961880	-1.43
chr9	129961801	129961920	0.748
chr9	129961841	129961960	-0.86
chr9	129961881	129962000	-0.65
chr9	129961921	129962040	-1.16
chr9	129961961	129962080	-1.5
chr9	129962001	129962120	-2.68
chr9	129962041	129962160	-0.79
chr9	129962081	129962200	-1.04
chr9	129962121	129962240	-0.64
chr9	129962161	129962280	0.113
chr9	129962201	129962320	-0.59
chr9	129962241	129962360	0.924
chr9	129962281	129962400	1.125
chr9	129962321	129962440	-1.27
chr9	129962361	129962480	-1.3
chr9	129962401	129962520	-1.38
chr9	129962441	129962560	-2.28
chr9	129962481	129962600	0.91
chr9	129962521	129962640	1.034
chr9	129962561	129962680	0.575
chr9	129962601	129962720	-1.04
chr9	129962641	129962760	-0.64
chr9	129962681	129962800	-1.92
chr9	129962721	129962840	-1.43
chr9	129962761	129962880	-1.16
chr9	129962801	129962920	-1.06
chr9	129962841	129962960	-2.18
chr9	129962881	129963000	-2.18
chr9	129962921	129963040	-1.16
chr9	129962961	129963080	0.75
chr9	129963001	129963120	0.636
chr9	129963041	129963160	-0.1
chr9	129963081	129963200	-0.77
chr9	129963121	129963240	-1.36
chr9	129963161	129963280	-0.14
chr9	129963201	129963320	-0.61
chr9	129963241	129963360	-2.55
chr9	129963281	129963400	-0.35
chr9	129963321	129963440	-1.03
chr9	129963361	129963480	-1.21
chr9	129963401	129963520	0.223
chr9	129963441	129963560	0.934
chr9	129963481	129963600	-0.84
chr9	129963521	129963640	-0.64
chr9	129963561	129963680	-1.71
chr9	129963601	129963720	-2.6
chr9	129963641	129963760	-1.11
chr9	129963681	129963800	0.506
chr9	129963721	129963840	-0.18
chr9	129963761	129963880	-1.89
chr9	129963801	129963920	-2.24
chr9	129963841	129963960	-2.67
chr9	129963881	129964000	-0.57
chr9	129963921	129964040	-0.43
chr9	129963961	129964080	0.674
chr9	129964001	129964120	-0.28
chr9	129964041	129964160	-0.64
chr9	129964081	129964200	-0.45
chr9	129964121	129964240	-1.61
chr9	129964161	129964280	-0.36
chr9	129964201	129964320	-1.6
chr9	129964241	129964360	-2.11
chr9	129964281	129964400	-2.43
chr9	129964321	129964440	-1.98
chr9	129964361	129964480	0.161
chr9	129964401	129964520	-0.77
chr9	129964441	129964560	-1.63
chr9	129964481	129964600	-1.92
chr9	129964521	129964640	-0.5
chr9	129964561	129964680	0.321
chr9	129964601	129964720	0.147
chr9	129964641	129964760	-0.26
chr9	129964681	129964800	-1.87
chr9	129964721	129964840	-0.88
chr9	129964761	129964880	-1.4
chr9	129964801	129964920	-1.15
chr9	129964841	129964960	-1.08
chr9	129964881	129965000	-0.05
chr9	129964921	129965040	-1.52
chr9	129964961	129965080	-0.76
chr9	129965001	129965120	0.727
chr9	129965041	129965160	1.15
chr9	129965081	129965200	-0.76
chr9	129965121	129965240	-2.06
chr9	129965161	129965280	-0.36
chr9	129965201	129965320	0.388
chr9	129965241	129965360	-1.07
chr9	129965281	129965400	-1.13
chr9	129965321	129965440	-0.92
chr9	129965361	129965480	-1.78
chr9	129965401	129965520	-0.03
chr9	129965441	129965560	-0.37
chr9	129965481	129965600	0.036
chr9	129965521	129965640	-1.04
chr9	129965561	129965680	0.634
chr9	129965601	129965720	0.821
chr9	129965641	129965760	-2
chr9	129965681	129965800	-1.89
chr9	129965721	129965840	0.182
chr9	129965761	129965880	-4.62
chr9	129965801	129965920	-2.41
chr9	129965841	129965960	-1.2
chr9	129965881	129966000	0.227
chr9	129965921	129966040	0.36
chr9	129965961	129966080	-0.32
chr9	129966001	129966120	0.188
chr9	129966041	129966160	-0.72
chr9	129966081	129966200	-0.74
chr9	129966121	129966240	-0.57
chr9	129966161	129966280	0.499
chr9	129966201	129966320	-2.39
chr9	129966241	129966360	-1.64
chr9	129966281	129966400	0.123
[truncated: 1,920 more rows]
